# Supplementary material for: A Messaging App Empowering Lifestyle Modification in Chronic Kidney Disease (LINE Official Account “Kidney Lifestyle”): Platform Development and Usability Study
Source: JMIR Hum Factors. 2025 Nov 26;12:e73935. doi: 10.2196/73935 (PMC12661614; doi:10.2196/73935)
Supplement: Multimedia Appendix 4 [file humanfactors-v12-e73935-s004.xlsx]

## Sheet: Phase 1 Participants Feedback
對偶編號	1. 衛教資訊 Health Education Information（LINE）									2. 腎力隊友 Kidney Support Teammate（LINE）									3. 記錄數值 Record Values（LINE+擴充App）									4. 提醒設定 Reminder Settings（LINE+擴充App）									5. 健腎任務 Kidney Health Mission（LINE+擴充App）									6. 問題諮詢 Inquiry & Consultation（LINE）
	1-1 畫面不清楚	1-1 Feedback	1-2 操作上簡單易用	1-2 Feedback	1-3 是否喜歡	1-3 Feedback	1-4 會不會持續使用	1-4 Feedback	1-5 滿意度評分	2-1 畫面不清楚	2-1 Feedback	2-2 操作上簡單易用	2-2 Feedback	2-3 是否喜歡	2-3 Feedback	2-4 會不會持續使用	2-4 Feedback	2-5 滿意度評分	3-1 畫面不清楚	3-1 Feedback	3-2 操作上簡單易用	3-2 Feedback	3-3 是否喜歡	3-3 Feedback	3-4 會不會持續使用	3-4 Feedback	3-5 滿意度評分	4-1 畫面不清楚	4-1 Feedback	4-2 操作上簡單易用	4-2 Feedback	4-3 是否喜歡	4-3 Feedback	4-4 會不會持續使用	4-4 Feedback	4-5 滿意度評分	5-1 畫面不清楚	5-1 Feedback	5-2 操作上簡單易用	5-2 Feedback	5-3 是否喜歡	5-3 Feedback	5-4 會不會持續使用	5-4 Feedback	5-5 滿意度評分	6-1 畫面不清楚	6-1 Feedback	6-2 操作上簡單易用	6-2 Feedback
112DDEP001	N		Y		Y	簡單明瞭、清楚	Y	幫助獲得正確資訊	4	N		Y		Y	相互關心，與鼓勵、支持	Y	具有鞭策、提醒自己，得到精神上支柱	2	N		Y		Y	代替平時用紙作記錄	Y	方便、易操作	5	N		Y		Y	提醒通知、方便、用腦記	Y	省心	4	N		Y		N	此舉用意雖好，但得不到有關人員回饋	N	麻煩、有種心理壓力	2	N		Y
112DDEP002	N		Y		Y	可查詢基本資訊	Y		4	N		Y		Y	有不錯及詳細的知識可以知道	Y		4	N		Y		Y	有追蹤的資料可查	Y		4	N		Y		Y		Y		4	N		Y		Y	每日有資料趨勢可查	Y		5	N		Y
112DDEP003	N		Y		Y	簡易方便	Y		4	N		Y		Y		Y		4	N		Y		Y		Y		4	N		Y		Y		Y		4	N		Y		Y		Y		4	N		Y
112DDEP004	N		Y		Y		Y		3	N		Y		Y		Y		3	N		Y		Y		N		3	N		Y		Y		Y		4	N		Y		Y		Y		3	N		Y
112DDEP005	N		Y		Y	可以查閱各類腎臟病相關知識	Y	隨查隨看	4	N		Y		N		N	不會使用此功能	2	N		Y		Y	喜歡:測量完填上即可 不喜歡:抽血報告不了解	Y	填上數據就可看到一連串圖表很方便	4	N		Y		Y	可在回診日前提醒	Y		4	N		Y		Y	拍照貼上即可紀錄很方便	Y		4	N		Y
112DDEP006	N		Y		Y		Y		3	N		Y		Y		Y		3	N		Y		Y		Y		5	N		Y		Y		Y		3	N		Y		Y		Y		3	N		Y
112DDEP007	N		Y		Y		Y		4	Y	顏色太花不容易掌握重點	Y	點進去會迷路	Y	詳細記錄每日作息	Y	對自己身體能夠多瞭解	4	N		N		Y		Y		5	N		Y		Y		Y		5	Y		N		Y		Y		4	N		Y	點進去會迷路
112DDEP008	N		Y		Y		Y		3	N		Y		Y		Y		3	N		Y		Y		Y		3	N		Y		Y		Y		3	N		Y		Y		Y		3	N		Y
112DDEP009	N		Y		Y	操作簡易	Y	每天花很少的時間，記錄一下本身的身體狀況	5	N		Y		Y	操作簡單	Y	可以用此App了解、記錄本身的身體狀況數值	5	N		Y		Y	使用上很簡單	Y	不會佔用太多時間，可以記錄身體的相關數值	5	N		Y		Y	可以事先提醒看診日期	Y	可以提醒自己下次回診日期	5	N		Y		Y	操作簡單	Y	操作簡單	5	N		Y
112DDEP010	Y	字太小，有英文字才能編寫	N	點進去容易迷路，找不到要的	N	要再簡化，老人使用不易，有英文字	N	不喜歡	5	N		Y		Y	尚可	Y		5	Y	字太小	N	要補登入出去Eid看不懂	N		N	不喜歡	5	N		N		N		N		5	Y	字太小	Y	要補登入，找不到有英文字	N		N	不喜歡	5	N		N
[truncated: 9 more columns]

## Sheet: Phase 1 Summary
	1 畫面清楚 (Clarity of the Interface)	2 操作簡單 (Ease of Operation)	3 是否喜歡 (Acceptability: Likability)	4 持續使用 (Intention to Continue Usage)	5 滿意度評分 (Satisfaction Rating) (1 to 5)
1. 衛教資訊 Health Education Information	0.9	0.9	0.9	0.9	3.9
2. 腎力隊友 Kidney Support Teammate	0.9	1	0.9	0.9	3.5
3. 記錄數值 Record Values	0.9	0.8	0.9	0.8	4.3
4. 提醒設定 Reminder Settings	1	0.9	0.9	0.9	4.1
5. 健腎任務 Kidney Health Mission	0.8	0.9	0.8	0.8	3.8
6. 問題諮詢 Inquiry & Consultation	1	0.9	0.8	0.9	3.7
平均 (Average)	0.916667	0.9	0.866667	0.866667	3.88333
平台整體評估 Overall Platform Evaluation	N/A	N/A	N/A	0.9	4.1

## Sheet: Phase 2 Heuristic Evaluation
時間戳記	性別	年齡	教育程度	最高學歷科系	職稱	原則1：明確顯示系統狀態 (Visibility of System Status) [衛教資訊]	原則1：明確顯示系統狀態 (Visibility of System Status) [腎力隊友]	原則1：明確顯示系統狀態 (Visibility of System Status) [記錄數值]	原則1：明確顯示系統狀態 (Visibility of System Status) [提醒設定]	原則1：明確顯示系統狀態 (Visibility of System Status) [健腎任務]	原則1：明確顯示系統狀態 (Visibility of System Status) [問題諮詢]	未能遵守原則1的具體問題 (Issues)	對於修復這些問題的建議 (Recommendations)	原則2：匹配系統與真實世界 (Match Between System and the Real World) [衛教資訊]	原則2：匹配系統與真實世界 (Match Between System and the Real World) [腎力隊友]	原則2：匹配系統與真實世界 (Match Between System and the Real World) [記錄數值]	原則2：匹配系統與真實世界 (Match Between System and the Real World) [提醒設定]	原則2：匹配系統與真實世界 (Match Between System and the Real World) [健腎任務]	原則2：匹配系統與真實世界 (Match Between System and the Real World) [問題諮詢]	未能遵守原則2的具體問題 (Issues)	對於修復這些問題的建議 (Recommendations)	原則3：使用者掌控權和自由度 (User Control and Freedom) [衛教資訊]	原則3：使用者掌控權和自由度 (User Control and Freedom) [腎力隊友]	原則3：使用者掌控權和自由度 (User Control and Freedom) [記錄數值]	原則3：使用者掌控權和自由度 (User Control and Freedom) [提醒設定]	原則3：使用者掌控權和自由度 (User Control and Freedom) [健腎任務]	原則3：使用者掌控權和自由度 (User Control and Freedom) [問題諮詢]	未能遵守原則3的具體問題 (Issues)	對於修復這些問題的建議 (Recommendations)	原則4：一致性和標準 (Consistency and Standards) [衛教資訊]	原則4：一致性和標準 (Consistency and Standards) [腎力隊友]	原則4：一致性和標準 (Consistency and Standards) [記錄數值]	原則4：一致性和標準 (Consistency and Standards) [提醒設定]	原則4：一致性和標準 (Consistency and Standards) [健腎任務]	原則4：一致性和標準 (Consistency and Standards) [問題諮詢]	未能遵守原則4的具體問題 (Issues)	對於修復這些問題的建議 (Recommendations)	原則5：錯誤預防 (Error Prevention) [衛教資訊]	原則5：錯誤預防 (Error Prevention) [腎力隊友]	原則5：錯誤預防 (Error Prevention) [記錄數值]	原則5：錯誤預防 (Error Prevention) [提醒設定]	原則5：錯誤預防 (Error Prevention) [健腎任務]	原則5：錯誤預防 (Error Prevention) [問題諮詢]	未能遵守原則5的具體問題 (Issues)	對於修復這些問題的建議 (Recommendations)	原則6：再認而非回憶 (Recognition Rather Than Recall) [衛教資訊]	原則6：再認而非回憶 (Recognition Rather Than Recall) [腎力隊友]	原則6：再認而非回憶 (Recognition Rather Than Recall) [記錄數值]	原則6：再認而非回憶 (Recognition Rather Than Recall) [提醒設定]
2023-10-02 07:44:02	男	24	碩士	大學通訊系	碩士生	1 (符合)	1 (符合)	1 (符合)	1 (符合)	1 (符合)	1 (符合)			1 (符合)	1 (符合)	1 (符合)	1 (符合)	1 (符合)	1 (符合)			1 (符合)	1 (符合)	1 (符合)	1 (符合)	1 (符合)	1 (符合)			1 (符合)	1 (符合)	1 (符合)	1 (符合)	1 (符合)	1 (符合)			1 (符合)	1 (符合)	1 (符合)	1 (符合)	1 (符合)	1 (符合)			1 (符合)	1 (符合)	1 (符合)	1 (符合)
2023-10-04 14:51:14	男	29	碩士	成功大學	學生	1 (符合)	1 (符合)	1 (符合)	1 (符合)	1 (符合)	1 (符合)			1 (符合)	1 (符合)	1 (符合)	1 (符合)	1 (符合)	1 (符合)			1 (符合)	1 (符合)	1 (符合)	1 (符合)	1 (符合)	1 (符合)			1 (符合)	1 (符合)	1 (符合)	1 (符合)	1 (符合)	1 (符合)			1 (符合)	1 (符合)	1 (符合)	1 (符合)	1 (符合)	1 (符合)			1 (符合)	1 (符合)	1 (符合)	1 (符合)
2023-10-04 14:51:24	男	24	專科/大學	國立中央大學電機系	學生	1 (符合)	1 (符合)	1 (符合)	1 (符合)	1 (符合)	1 (符合)			1 (符合)	1 (符合)	1 (符合)	1 (符合)	1 (符合)	1 (符合)			1 (符合)	1 (符合)	1 (符合)	1 (符合)	1 (符合)	1 (符合)			1 (符合)	1 (符合)	1 (符合)	1 (符合)	1 (符合)	1 (符合)			1 (符合)	1 (符合)	1 (符合)	1 (符合)	1 (符合)	1 (符合)			1 (符合)	1 (符合)	1 (符合)	1 (符合)
2023-10-06 14:18:22	女	22	碩士	電機系	學生	1 (符合)	1 (符合)	1 (符合)	1 (符合)	1 (符合)	1 (符合)			1 (符合)	1 (符合)	1 (符合)	1 (符合)	1 (符合)	1 (符合)			1 (符合)	1 (符合)	1 (符合)	1 (符合)	1 (符合)	1 (符合)			1 (符合)	1 (符合)	1 (符合)	1 (符合)	1 (符合)	1 (符合)			1 (符合)	1 (符合)	1 (符合)	1 (符合)	1 (符合)	1 (符合)			1 (符合)	1 (符合)	1 (符合)	1 (符合)
2023-10-06 15:17:26	男	24	碩士	電機工程	研究生	1 (符合)	1 (符合)	1 (符合)	1 (符合)	1 (符合)	1 (符合)			1 (符合)	1 (符合)	1 (符合)	1 (符合)	1 (符合)	1 (符合)			1 (符合)	1 (符合)	1 (符合)	1 (符合)	1 (符合)	1 (符合)			1 (符合)	1 (符合)	1 (符合)	1 (符合)	1 (符合)	1 (符合)			1 (符合)	1 (符合)	1 (符合)	1 (符合)	1 (符合)	1 (符合)			1 (符合)	1 (符合)	1 (符合)	1 (符合)
2023-10-18 17:26:17	女	55	博士	護理系	教授	0 (部分符合)	1 (符合)	1 (符合)	1 (符合)	1 (符合)	1 (符合)	內容相當豐，很棒，但是衛教的部分有些不完整。慢性腎臟病的五個分期部分，點進去不是分期、檢驗報告的數值意義部分: 也是，建議再確認一下		1 (符合)	1 (符合)	1 (符合)	1 (符合)	1 (符合)	1 (符合)			1 (符合)	1 (符合)	0 (部分符合)	1 (符合)	1 (符合)	1 (符合)	在記錄數值的部分，輸入後要整個關掉才會回到主畫面，這部分可以調整一下會更優		1 (符合)	1 (符合)	1 (符合)	1 (符合)	1 (符合)	1 (符合)			N/A (不適用)	N/A (不適用)	N/A (不適用)	N/A (不適用)	N/A (不適用)	N/A (不適用)	感覺不出來		1 (符合)	1 (符合)	1 (符合)	1 (符合)
2023-10-28 20:41:31	女	42	博士	健康照護科學研究所	副教授	1 (符合)	1 (符合)	1 (符合)	1 (符合)	1 (符合)	1 (符合)			1 (符合)	1 (符合)	1 (符合)	1 (符合)	1 (符合)	1 (符合)	1. 衛教資訊: eGFR網路計算機，可能不瞭解eGFR 2. 腎力隊友: 為何您需要腎力隊友的 "別忘記"，重複兩次	1. 建議改為 腎臟過濾指數(eGFR)網路計算機	1 (符合)	0 (部分符合)	1 (符合)	1 (符合)	1 (符合)	0 (部分符合)	1. 四招策略，有效支援: 點選後出現對話框內容，但無法跳回原本，需要往上滑或點選服務重來一次 2. 問題諮詢與上面的狀況相同	1. 對話框內容出現後，下面直接出現原本選項	1 (符合)	1 (符合)	1 (符合)	1 (符合)	1 (符合)	1 (符合)			1 (符合)	1 (符合)	1 (符合)	1 (符合)	1 (符合)	1 (符合)			0 (部分符合)	0 (部分符合)	1 (符合)	1 (符合)
2023-10-30 22:13:36	女	45	博士	護理系	助理教授	1 (符合)	1 (符合)	1 (符合)	1 (符合)	1 (符合)	1 (符合)			1 (符合)	1 (符合)	1 (符合)	1 (符合)	1 (符合)	1 (符合)			1 (符合)	1 (符合)	1 (符合)	1 (符合)	1 (符合)	1 (符合)			1 (符合)	1 (符合)	1 (符合)	1 (符合)	1 (符合)	1 (符合)			N/A (不適用)	N/A (不適用)	N/A (不適用)	N/A (不適用)	N/A (不適用)	N/A (不適用)	由於line設計為使用者自行點選連結，故不符合危險操作		1 (符合)	1 (符合)	1 (符合)	1 (符合)
2023-11-02 13:05:11	女	54	博士	護理	助理教授	1 (符合)	1 (符合)	1 (符合)	1 (符合)	1 (符合)	1 (符合)			1 (符合)	1 (符合)	1 (符合)	1 (符合)	1 (符合)	1 (符合)			1 (符合)	1 (符合)	1 (符合)	1 (符合)	1 (符合)	1 (符合)			1 (符合)	1 (符合)	1 (符合)	1 (符合)	1 (符合)	1 (符合)			1 (符合)	1 (符合)	1 (符合)	1 (符合)	1 (符合)	1 (符合)			1 (符合)	1 (符合)	1 (符合)	1 (符合)
2023-11-08 12:25:39	男	28	碩士	成功大學電機系	工程師	0 (部分符合)	0 (部分符合)	1 (符合)	0 (部分符合)	0 (部分符合)	1 (符合)	1. 衛教資訊固然完整，但使用者會主動去看這些資訊的誘因略顯薄弱，或許可以根據使用者的紀錄適時推薦正確的觀念。 2. 腎力隊友概念同上。 3. 健腎任務: 健腎日記這項功能可以記錄每日飲食，但是目前還都是自我評估，並沒有經由專業人士給予專業建議。	我認為要是可以把衛教資訊變成每日一文，具有主題脈絡地主動推播給用戶看，或許對用戶的幫助會大一些，再者健腎日記的功能要不就需要請專業人士從後台查看資訊並給予專業建議，不然這項功能對一個使用者來說可能不會去記錄他	1 (符合)	1 (符合)	1 (符合)	N/A (不適用)	0 (部分符合)	1 (符合)	還是同一個問題，健腎日記自我評估並非來自客觀的事實	若要符合匹配原則，系統應該要對使用者真實生理紀錄給予客觀建議	1 (符合)	1 (符合)	1 (符合)	-1 (不符合)	1 (符合)	N/A (不適用)	目前提醒設定還需要通知研究人員才可以做改動	應該要藉由app的設計，可以直接像是手機設鬧鐘一樣，不管是每日提醒又或者是回診提醒，都可以自由設定	1 (符合)	1 (符合)	1 (符合)	1 (符合)	1 (符合)	N/A (不適用)	我覺得目前使用上，在初期選擇使用瀏覽器或者APP操作健腎生活時感到困惑	系統操作如果是在同一個平台的話我會覺得更好，避免使用者混亂	N/A (不適用)	N/A (不適用)	N/A (不適用)	1 (符合)	N/A (不適用)	N/A (不適用)			1 (符合)	1 (符合)	1 (符合)	1 (符合)
[truncated: 36 more columns]

## Sheet: Phase 2 Summary
	1. 衛教資訊 Health Education Information	2. 腎力隊友 Kidney Support Teammate	3. 記錄數值 Record Values	4. 提醒設定 Reminder Settings	5. 健腎任務 Kidney Health Mission	6. 問題諮詢 Inquiry & Consultation
原則1：明確顯示系統狀態 (Visibility of System Status)	0.6	0.8	1	0.8	0.8	1
原則2：匹配系統與真實世界 (Match Between System and the Real World)	1	1	1	1	0.8	1
原則3：使用者掌控權和自由度 (User Control and Freedom)	1	0.8	0.8	0.6	1	0.75
原則4：一致性和標準 (Consistency and Standards)	1	1	1	1	1	1
原則5：錯誤預防 (Error Prevention)	1	1	1	1	1	1
原則6：再認而非回憶 (Recognition Rather Than Recall)	0.8	0.8	1	1	1	0.75
原則7：彈性與使用效率 (Flexibility and Efficiency of Use)	0.8	0.8	1	0.6	1	0.8
原則8：美學和極簡設計 (Aesthetic and Minimalist Design)	1	1	1	1	1	1
原則9：協助使用者識別、診斷和修復錯誤 (Help Users Recognize, Diagnose, and Recover from Errors)	1	1	0.333333	1	0.333333	1
原則10：幫助和說明書文檔 (Help and Documentation)	1	1	1	1	1	1
整體結果 (Average of the 10 Heuristics)	0.92	0.92	0.913333	0.9	0.893333	0.93

## Sheet: Phase 3 Usability Testing
受測者編號	任務1：記錄數值 Record Values								任務2：衛教資訊 Health Education Information								任務3：提醒設定 Reminder Settings								任務4：問題諮詢 Inquiry & Consultation								任務5：健腎任務 Kidney Health Mission								任務6：腎力隊友 Kidney Support Teammate
	Task Success	Task Time	Error	錯誤描述	ASQ-容易度	ASQ-所需時間	ASQ-獲得幫助	ASQ平均得分	Task Success	Task Time	Error	錯誤描述	ASQ-容易度	ASQ-所需時間	ASQ-獲得幫助	ASQ平均得分	Task Success	Task Time	Error	錯誤描述	ASQ-容易度	ASQ-所需時間	ASQ-獲得幫助	ASQ平均得分	Task Success	Task Time	Error	錯誤描述	ASQ-容易度	ASQ-所需時間	ASQ-獲得幫助	ASQ平均得分	Task Success	Task Time	Error	錯誤描述	ASQ-容易度	ASQ-所需時間	ASQ-獲得幫助	ASQ平均得分	Task Success	Task Time	Error	錯誤描述	ASQ-容易度	ASQ-所需時間	ASQ-獲得幫助	ASQ平均得分
112DDEP001	Y	0:00:26	0		6	6	6	6	Y	0:02:34	0		6	6	5	5.66667	Y	0:02:17	1	(2) 未點選通知研究人員	6	6	4	5.33333	Y	0:03:05	0		6	6	4	5.33333	Y	0:00:33	0		7	7	4	6	Y	0:07:24	1	(1) 點選照顧者壓力	5	5	4	4.66667
112DDEP002	Y	0:01:01	0		7	7	6	6.66667	N	0:04:08	1	(0) 點選問題諮詢	3	3	2	2.66667	Y	0:02:03	1	(1) 點選新增登錄	5	5	2	4	N	0:03:11	2	(0) 點選衛教資訊、衰弱專區 (1) 點選腎病管理 - 血糖異常	3	3	2	2.66667	Y	0:00:44	0		6	6	5	5.66667	Y	0:05:40	2	(0) 點選問題諮詢 (2) 找不到其他策略	3	3	3	3
112DDEP005	Y	0:00:25	0		7	7	7	7	N	0:06:01	2	(0) 點選問題諮詢、健腎任務、衰弱專區 (1) 點選每日建議攝取量估算	2	2	3	2.33333	Y	0:02:02	1	(2) 以手動打字通知	6	6	6	6	Y	0:04:33	1	(2) 未找到低血糖資訊，跳回去找衛教資訊、衰弱專區	4	4	4	4	Y	0:02:22	0		7	7	7	7	Y	0:05:21	1	(2) 未意識到標題即為對應策略名稱，改點選照顧者壓力資訊	6	6	6	6
112DDEP007	Y	0:02:40	1	(2) 是否有抽血報告未點選「是」	4	5	4	4.33333	Y	0:04:01	1	(2) 肌酸酐找不到輸入處	3	3	4	3.33333	Y	0:01:43	1	(1) 點選新增登錄	3	3	3	3	Y	0:01:43	2	(0) 點選衛教資訊 (1) 點選腎病管理 - 血糖異常	2	2	2	2	Y	0:00:55	0		3	4	3	3.33333	N	0:02:00	1	(2) 點選調整生活環境	3	4	3	3.33333
112DDEP009	Y	0:01:00	0		7	7	7	7	Y	0:05:11	1	(0) 點選問題諮詢	4	3	5	4	Y	0:01:14	0		7	6	6	6.33333	Y	0:02:02	1	(0) 點選衛教資訊	6	6	6	6	Y	0:00:45	0		7	7	7	7	Y	0:05:53	2	(2) 未意識到標題即為對應策略名稱，改點選衰弱專區、問題諮詢	3	3	3	3

## Sheet: System Usability Scale (SUS)
訪者編號	TotalScoreSUS	SUS01	SUS02	SUS03	SUS04	SUS05	SUS06	SUS07	SUS08	SUS09	SUS10
		我會想經常使用	我覺得操作上太過複雜	我覺得使用起來很簡單	我覺得我需要有人協助我才能使用	我認為各項功能整合得很好	我認為有很多不一致的地方	我覺得大多數人們能快速學會使用	我覺得使用起來很麻煩	我對於使用此平台很有信心	我需要先學習許多東西才能使用此平台
112DDEP001	62.5	3	3	4	4	4	1	2	2	5	3
112DDEP002	60	4	3	3	3	4	1	3	3	3	3
112DDEP005	70	5	4	4	2	4	3	4	2	4	2
112DDEP007	57.5	4	3	3	3	3	2	3	3	4	3
112DDEP009	87.5	4	1	5	1	5	1	4	2	4	2
Average	67.5	4	2.8	3.8	2.6	4	1.6	3.2	2.4	4	2.6

## Sheet: Phase 3 Summary
	Task Success	Task Time	Error	ASQ-容易度	ASQ-所需時間	ASQ-獲得幫助
任務2：衛教資訊	0.5	0:04:50.250000	1.25	3	2.75	3.5
任務6：腎力隊友	0.75	0:04:43.500000	1.5	3.75	4	3.75
任務1：記錄數值	1	0:01:16.500000	0.25	6.25	6.5	6
任務3：提醒設定	1	0:01:45.500000	0.75	5.25	5	4.25
任務5：健腎任務	1	0:01:11.500000	0	5.75	6	5.5
任務4：問題諮詢	0.75	0:02:52.250000	1.5	3.75	3.75	3.5
	Task 2 衛教資訊 Health Education Information	Task 6 腎力隊友 Kidney Support Teammate	Task 1 記錄數值 Record Values	Task 3 提醒設定 Reminder Settings	Task 5 健腎任務 Kidney Health Mission	Task 4 問題諮詢 Inquiry & Consultation
Task Success	0.6	0.8	1	1	1	0.8
Task Time	0:04:23	0:05:15.600000	0:01:06.400000	0:01:51.800000	0:01:03.800000	0:02:54.800000
Error	1	1.4	0.2	0.8	0	1.2
ASQ - Ease of Use	3.6	4	6.2	5.4	6	4.2
ASQ - Time Required	3.4	4.2	6.4	5.2	6.2	4.2
ASQ - Help Received	3.8	3.8	6	4.2	5.2	3.6
Average ASQ Score	3.6	4	6.2	4.93333	5.8	4
Average SUS Score (Range)	Overall Platform Usability
	67.5 (57.5-87.5)
